# Supplementary material for: Complexity of Cardiovascular Regulation and Its Association with Physical and Cardiorespiratory Fitness in Men with Type 2 Diabetes Mellitus
Source: Healthcare (Basel). 2026 Apr 3;14(7):940. doi: 10.3390/healthcare14070940 (PMC13073779; doi:10.3390/healthcare14070940)
Supplement: Supplementary file 1 [file healthcare-14-00940-s001.zip]

Archive with 1 entries (1 files):
- healthcare-4202718-supplementary.pdf
